# Supplementary material for: Population Response of Rhizosphere Microbiota of Garden Pea Genotypes to Inoculation with Arbuscular Mycorrhizal Fungi
Source: Int J Mol Sci. 2023 Jan 6;24(2):1119. doi: 10.3390/ijms24021119 (PMC9866347; doi:10.3390/ijms24021119)
Supplement: Supplementary file 1 [file ijms-24-01119-s001.zip]

Archive with 3 entries (3 files):
- Suplement 1_data-Table S1.xlsx
- Suplement 2-photos of pea genotypes.pdf
- Supplement 3_media_compositions.pdf
